# Supplementary material for: Experience-dependent structural plasticity targets dynamic filopodia in regulating dendrite maturation and synaptogenesis
Source: Nat Commun. 2018 Aug 22;9:3362. doi: 10.1038/s41467-018-05871-5 (PMC6105721; doi:10.1038/s41467-018-05871-5)
Supplement: Supplementary file 14 — Supplementary Data 1 [file 41467_2018_5871_MOESM14_ESM.xlsx]

## Sheet: Sheet1
Supplementary Data 1: The list of genes and RNAi lines screened for dendrite dynamics phenotype
Annotation Symbol	Gene Symbol	Stock # for RNAi line	Change in dendrite dynamics
CG10067	Act57B	31551	Increased
CG10076	spir	43161	No change
CG10229	Kat60	35634	No change
CG10295	Pak	35141	No change
CG10504	Ilk	35374	Increased
CG10540	cpa	41685	Increased
CG10712	Chro	36084	No change
CG11312	insc	35042	No change
CG11397	glu	32350	Increased
CG11513	armi	34789	Decreased
CG11579	arm	35004	No change
CG12029	dar1	31987	No change
CG12051	Act42A	50625	Increased
CG12530	Cdc42	35756	Increased
CG1258	pav	35649	No change
CG12743	otu	34065	Increased
CG13221	Vhl	50727	No change
CG14948	dpr18	v983	Decreased
CG14998	ens	40825	No change
CG15112	ena	39034	No change
CG1520	WASp	36647	Increased
CG15792	zip	36727	No change
CG17046	klar	36721	No change
CG17064	mars	33929	Increased
CG17158	cpb	41952	No change
CG1725	dlg1	33620	Increased
CG17566	gammaTub37C	32513	No change
CG1768	dia	33424	No change
CG17697	fz	34321	No change
CG17716	CG17716	v42237	Decreased
CG1804	kek6	39507	No change
CG18076	shot	41858	Increased
CG18214	trio	43549	No change
CG1822	bif	28372	No change
CG18290	Act87E	42652	No change
CG18408	CAP	36663	Increased
CG1848	LIMK1	57012	No change
CG1913	alphaTub84B	31389	Increased
CG1977	alpha-Spec	42801	No change
CG2146	didum	55740	No change
CG2248	Rac1	34910	No change
CG2331	TER94	31968	No change
CG2615	ik2	34709	No change
CG2671	l(2)gl	35773	No change
CG31012	cindr	38328	No change
CG3157	gammaTub23C	42799	No change
CG3158	spn-E	34808	No change
CG3172	twf	35365	Increased
CG31794	Pax	42614	Increased
CG32156	Mbs	32516	No change
CG32528	parvin	42831	No change
CG3265	Eb1	36599	Decreased
CG32858	sn	42615	No change
CG33979	capt	33010	No change
CG3399	capu	32922	No change
CG34157	dysf	35010	Decreased
CG34387	futsch	40834	No change
CG3595	sqh	32439	No change
CG3637	Cortactin	32871	Increased
CG3665	Fas2	34084	Increased
CG3917	Grip84	33548	No change
CG3973	pigs	51490	No change
CG4012	gek	35796	Increased
CG4027	Act5C	42651	Decreased
CG4032	Abl	35327	No change
CG4051	egl	43550	No change
CG42309	Mlp60A	29381	No change
CG42344	brp	25891	Increased
CG4254	tsr	33670	Increased
CG43079	nrm	v980	Decreased
CG43443	hts	35421	No change
CG43657	Myo10A	41691	No change
CG4379	Pka-C1	35169	No change
CG44153	CG44153	v7654	Increased
CG4532	pod1	41705	No change
CG45477	mamo	51770	No change
CG4551	Dyrk2	35393	No change
CG4560	Arpc3A	27044	No change
CG4636	SCAR	51803	No change
CG5000	msps	38990	No change
CG5125	ninaC	55862	Increased
CG5303	mei-S332	41660	No change
CG5410	Miro	43973	No change
CG5671	Pten	33643	Increased
CG5695	jar	28064	Increased
CG5803	Fas3	42229	No change
CG5977	spas	53331	No change
CG6174	Arp1	32032	No change
CG6193	Apc2	34875	Increased
CG6238	ssh	38948	No change
CG6384	Cp190	33903	Decreased
CG6438	amon	44001	No change
CG6490	plum	v101135	Decreased
CG6496	Pdf	38347	Decreased
CG6605	BicD	35405	Increased
CG6831	rhea	32999	No change
CG6875	asp	35224	No change
CG6944	Lam	36617	No change
CG7166	CG7166	19715	Increased
CG7178	wupA	31893	Increased
CG7210	kel	55612	No change
CG7438	Myo31DF	33971	No change
CG7478	Act79B	36857	No change
CG7507	Dhc64C	36698	No change
CG7524	Src64B	36062	No change
CG7595	ck	41690	Increased
CG7660	Pxt	32382	No change
CG7765	Khc	35770	No change
CG7831	ncd	58144	Increased
CG7861	Tbce	44569	No change
CG8114	pbl	36841	No change
CG8201	par-1	32410	Increased
CG8203	Cdk5	35287	No change
CG8222	Pvr	v977	No change
CG8274	Mtor	32941	No change
CG8416	Rho1	27727	Increased
CG8440	Lis-1	35043	No change
CG8581	fra	v6557	Increased
CG8604	Amph	53971	Increased
CG8964	otk2	29908	No change
CG8967	otk	30833	Increased
CG9155	Myo61F	41689	No change
CG9191	Klp61F	33685	No change
CG9277	betaTub56D	35815	No change
CG9379	by	38288	No change
CG9401	mago	35453	No change
CG9476	alphaTub85E	42905	Increased
CG9553	chic	34523	No change
CG9635	RhoGEF2	34643	No change
CG9739	fz2	31390	Increased
CG9749	Abi	36707	No change
CG9774	Rok	34324	Increased
CG9985	sktl	35198	No change
CG9995	htt	44550	Increased
